# Supplementary material for: hDNA2 nuclease/helicase promotes centromeric DNA replication and genome stability
Source: EMBO J. 2018 May 17;37(14):e96729. doi: 10.15252/embj.201796729 (PMC6043852; doi:10.15252/embj.201796729)
Supplement: Supplementary file 3 — Source Data for Expanded View [file EMBJ-37-e96729-s006.zip]

Archive with 7 entries (6 files):
- EMBOJ_96729_Source_data_fig_EV1.pdf
- EMBOJ_96729_Source_data_fig_EV3.pdf
- EMBOJ_96729_Source_data_fig_EV4.pdf
- __MACOSX/
- __MACOSX/._EMBOJ_96729_Source_data_fig_EV1.pdf
- __MACOSX/._EMBOJ_96729_Source_data_fig_EV3.pdf
- __MACOSX/._EMBOJ_96729_Source_data_fig_EV4.pdf
